# Supplementary material for: Identification of Z-Tyr-Ala-CHN2, a Cathepsin L Inhibitor with Broad-Spectrum Cell-Specific Activity against Coronaviruses, including SARS-CoV-2
Source: Microorganisms. 2023 Mar 10;11(3):717. doi: 10.3390/microorganisms11030717 (PMC10055926; doi:10.3390/microorganisms11030717)
Supplement: Supplementary file 1 [file microorganisms-11-00717-s001.zip]

Archive with 1 entries (1 files):
- microorganisms-2188514-supplementary.pdf
